# Supplementary material for: Therapeutic resistance and susceptibility is shaped by cooperative multi-compartment tumor adaptation
Source: Cell Death Differ. 2019 Mar 1;26(11):2416–29. doi: 10.1038/s41418-019-0310-0 (PMC6889278; doi:10.1038/s41418-019-0310-0)
Supplement: Supplementary file 4 — Supplementary Data Set 1 [file 41418_2019_310_MOESM4_ESM.xlsx]

## Sheet: Sheet1
Dataset 1
seqnames	start	end	reference	alternate	total depth	reference depth	alternate depth	sample name	allelic fraction	gene symbol	gene	feature	consequence	cDNA position	CDS position	protein position	amino acids	codons	ENSP	SIFT	exon	GNECondel	found in normal
2	143988643	143988673	CCCCCTCTCCTTTCTTGGCCTGGTTCTGGGG	C	745	738	7	2327.SB	0.009576	Rrbp1	GeneID:81910	NM_024281	inframe_deletion	1859-1888	1573-1602	525-534	PQNQAKKGEG/-	CCCCAGAACCAGGCCAAGAAAGGAGAGGGG/-	NP_077243		2/24		Yes
2	143989234	143989264	CCTGGTTCTGAGCCCCCTCTCCTTTCTTGGA	C	499	494	5	2786.SB	0.010121	Rrbp1	GeneID:81910	NM_024281	inframe_deletion	1268-1297	982-1011	328-337	SKKGEGAQNQ/-	TCCAAGAAAGGAGAGGGGGCTCAGAACCAG/-	NP_077243		2/24		Yes
1	150455025	150455049	GGTTGTAGGTTCAGGCTCCTTGAGA	G	291	287	4	2327.SB	0.013889	Prg4	GeneID:96875	NM_021400	inframe_deletion	1912-1935	1872-1895	624-632	TLKEPEPTT/T	acTCTCAAGGAGCCTGAACCTACAACc/acc	NP_067375		7/13		Yes
1	150455025	150455049	GGTTGTAGGTTCAGGCTCCTTGAGA	G	350	345	5	2746.SB	0.01462	Prg4	GeneID:96875	NM_021400	inframe_deletion	1912-1935	1872-1895	624-632	TLKEPEPTT/T	acTCTCAAGGAGCCTGAACCTACAACc/acc	NP_067375		7/13		Yes
1	150455025	150455049	GGTTGTAGGTTCAGGCTCCTTGAGA	G	393	387	6	2786.SB	0.015385	Prg4	GeneID:96875	NM_021400	inframe_deletion	1912-1935	1872-1895	624-632	TLKEPEPTT/T	acTCTCAAGGAGCCTGAACCTACAACc/acc	NP_067375		7/13		Yes
2	143989430	143989460	CTCCCCCTTCTTGGCCTGGTTCTGGCCTCCT	C	398	392	6	2658.SB	0.015504	Rrbp1	GeneID:81910	NM_024281	inframe_deletion	1072-1101	786-815	262-272	EGGQNQAKKGE/E	gaAGGAGGCCAGAACCAGGCCAAGAAGGGGGAg/gag	NP_077243		2/24		Yes
1	150454617	150454665	GGTTGTAGGTTCAGGCTCCTTGGGAGTTGTAGGTTCAGGCTCCTTGCGA	G	390	382	8	2407.SB	0.020779	Prg4	GeneID:96875	NM_021400	inframe_deletion	2296-2343	2256-2303	752-768	TRKEPEPTTPKEPEPTT/T	acTCGCAAGGAGCCTGAACCTACAACTCCCAAGGAGCCTGAACCTACAACc/acc	NP_067375		7/13		Yes
5	90891345	90891348	CGCT	C	197	193	4	2786.SB	0.021164	Cxcl1	GeneID:14825	NM_008176	inframe_deletion	102-104	36-38	12-13	AL/A	gcGCTg/gcg	NP_032202		1/4
1	150454737	150454785	GGTTGTAGGTTCAGGCTCCTTGGGAGTTGTGGGTTCAGGTTTCTTGGGA	G	380	372	8	2327.SB	0.021277	Prg4	GeneID:96875	NM_021400	inframe_deletion	2176-2223	2136-2183	712-728	TPKKPEPTTPKEPEPTT/T	acTCCCAAGAAACCTGAACCCACAACTCCCAAGGAGCCTGAACCTACAACc/acc	NP_067375		7/13		Yes
19	13313860	13313862	GAC	G	235	229	6	2779.SB	0.025974	Olfr1465	GeneID:258121	NM_001011841	frameshift_variant&missense_variant&feature_truncation	422-423	422-423	141	C/X	tGT/t	NP_001011841		1/1
15	73523439	73523441	GGT	G	157	152	5	2295.SB	0.032051	Dennd3	GeneID:105841	NM_001081066	frameshift_variant&missense_variant&splice_region_variant&feature_truncation	567-568	381-382	127-128	GC/GX	ggGTgt/gggt	NP_001074535		3/23
16	32753313	32753313	C	T	148	143	5	2788.SB	0.033557	Muc4	GeneID:140474	NM_080457	missense_variant	3684	3190	1064	P/S	Cct/Tct	NP_536705		2/25
16	32752554	32752556	ATT	A	142	137	5	2352.SB	0.035714	Muc4	GeneID:140474	NM_080457	frameshift_variant&missense_variant&feature_truncation	2926-2927	2432-2433	811	I/X	aTT/a	NP_536705		2/25
5	145803757	145803757	T	C	191	184	7	2457.SB	0.036269	Cyp3a44	GeneID:337924	NM_177380	splice_region_variant&synonymous_variant	157	72	24	R	cgA/cgG	NP_796354		2/13
7	125569058	125569060	CTG	C	110	106	4	2788.SB	0.037383	Il4ra	GeneID:16190	NM_001008700	frameshift_variant&missense_variant&feature_truncation	490-491	249-250	83-84	TV/TX	acTGtg/actg	NP_001008700		5/11		Yes
10	130179994	130179994	G	C	178	170	8	2786.SB	0.044944	Olfr826	GeneID:258671	NM_146676	missense_variant	885	885	295	N/K	aaC/aaG	NP_666887	deleterious(0)	1/1
2	113529415	113529416	GA	G	165	157	8	2788.SB	0.04878	Fmn1	GeneID:14260	NM_010230	frameshift_variant&missense_variant&feature_truncation	3341	3124	1042	K/X	Aaa/aa	NP_034360		7/20
13	14637527	14637529	GGA	G	60	57	3	2352.SB	0.050847	AW209491	GeneID:105351	NM_001104646	frameshift_variant&missense_variant&feature_truncation	1269-1270	965-966	322	G/X	gGA/g	NP_001098116		2/2		Yes
2	130393641	130393641	C	T	97	92	5	2746.SB	0.051546	Cpxm1	GeneID:56264	NM_019696	missense_variant	1553	1430	477	R/H	cGc/cAc	NP_062670	deleterious(0.01)	11/14
17	23308070	23308070	A	G	98	92	6	2407.SB	0.061224	Vmn2r114	GeneID:666002	NM_001102584	missense_variant	1487	1487	496	L/S	tTa/tCa	NP_001096054	deleterious(0)	4/6
1	95653531	95653531	C	A	133	124	9	2295.SB	0.067669	St8sia4	GeneID:20452	NM_009183	missense_variant	818	485	162	S/I	aGc/aTc	NP_033209	deleterious(0.01)	3/5
6	146327140	146327140	G	A	99	92	7	2457.SB	0.070707	Itpr2	GeneID:16439	NM_019923	missense_variant	4301	3956	1319	A/V	gCa/gTa	NP_064307	tolerated(0.3)	30/57
7	86321821	86321821	C	T	55	51	4	2779.SB	0.072727	Olfr308	GeneID:258614	NM_146621	missense_variant	130	130	44	A/T	Gca/Aca	NP_666832	tolerated(0.27)	1/1
5	26258905	26258905	A	C	89	75	14	2831.SB	0.077348	Gm7361	GeneID:664837	NM_001281527	missense_variant	157	157	53	T/P	Aca/Cca	NP_001268456	deleterious(0.01)	2/5		Yes
18	46290754	46290755	CT	C	95	87	8	2413.SB	0.084211	Ccdc112	GeneID:240261	NM_001160399	frameshift_variant&missense_variant&feature_truncation	1033	915	305	K/X	aaA/aa	NP_001153871		6/10
7	38520517	38520517	T	G	41	37	4	2779.SB	0.097561	Gm5591	GeneID:434171	NM_001013810	missense_variant	1063	931	311	M/L	Atg/Ctg	NP_001013832	tolerated(1)	3/3
7	141639406	141639406	G	A	61	55	6	2665.SB	0.098361	Muc6	GeneID:353328	NM_181729	missense_variant	4618	4618	1540	P/S	Ccc/Tcc	NP_859418		31/33
7	85568897	85568897	G	T	79	71	8	2457.SB	0.101266	Vmn2r70	GeneID:670940	NM_001105183	missense_variant	192	192	64	D/E	gaC/gaA	NP_001098653	tolerated(0.32)	1/6
17	23308117	23308117	T	G	39	35	4	2665.SB	0.102564	Vmn2r114	GeneID:666002	NM_001102584	missense_variant	1440	1440	480	K/N	aaA/aaC	NP_001096054	deleterious(0.02)	4/6		Yes
11	118443777	118443777	C	T	28	25	3	2665.SB	0.107143	C1qtnf1	GeneID:56745	NM_001204130	missense_variant	110	82	28	P/S	Cca/Tca	NP_001191059	tolerated(0.42)	2/4
17	21229253	21229254	TA	T	56	50	6	2788.SB	0.111111	Vmn1r234	GeneID:171232	NM_134198	frameshift_variant&missense_variant&feature_truncation	429	429	143	L/X	ttA/tt	NP_598959		1/1
6	67423753	67423753	T	G	24	21	3	2665.SB	0.125	Il23r	GeneID:209590	NM_144548	missense_variant	1667	1592	531	N/T	aAc/aCc	NP_653131	tolerated(0.11)	11/11
15	82125240	82125240	G	C	43	37	6	2746.SB	0.139535	Mei1	GeneID:74369	NM_028897	missense_variant	3765	3736	1246	A/P	Gcc/Ccc	NP_083173		30/31
12	71188747	71188747	A	C	97	83	14	2786.SB	0.14433	2700049A03Rik	GeneID:76967	NM_001163378	missense_variant	4462	3470	1157	D/A	gAc/gCc	NP_001156850	deleterious(0.02)	23/30
7	29354133	29354133	G	A	27	23	4	2788.SB	0.148148	Sipa1l3	GeneID:74206	NM_001081028	missense_variant	4181	3565	1189	H/Y	Cac/Tac	NP_001074497	tolerated(1)	14/23
6	116540762	116540762	G	T	110	93	17	2665.SB	0.153153	Olfr213	GeneID:258020	NM_001011801	missense_variant	308	308	103	C/F	tGc/tTc	NP_001011801	deleterious(0)	1/1
3	92571441	92571441	T	G	90	76	14	2295.SB	0.153846	Ivl	GeneID:16447	NM_008412	missense_variant	1383	1316	439	D/A	gAc/gCc	NP_032438	deleterious(0.01)	2/2
3	132722740	132722740	A	C	45	38	7	2457.SB	0.155556	Tbck	GeneID:271981	NM_001163455	missense_variant	1134	855	285	K/N	aaA/aaC	NP_001156927	tolerated(0.36)	10/26
19	44835989	44835989	G	C	108	85	23	2665.SB	0.155963	Pax2	GeneID:18504	NM_011037	missense_variant	1147	1147	383	A/P	Gcc/Ccc	NP_035167	tolerated(0.25)	10/10
2	37382826	37382826	C	A	38	32	6	2295.SB	0.157895	Rc3h2	GeneID:319817	NM_001100591	missense_variant	2476	2237	746	C/F	tGt/tTt	NP_001094061	deleterious(0.02)	13/22
2	155503410	155503410	A	C	37	31	6	2779.SB	0.162162	Ggt7	GeneID:207182	NM_144786	splice_donor_variant						NP_659035
1	121445647	121445647	T	G	80	67	13	2295.SB	0.1625	Ccdc93	GeneID:70829	NM_001025156	missense_variant	520	371	124	V/G	gTg/gGg	NP_001020327	deleterious(0)	5/24
1	85630513	85630513	G	A	30	25	5	2327.SB	0.166667	Sp140	GeneID:434484	NM_001013817	missense_variant	1235	778	260	V/M	Gtg/Atg	NP_001013839	deleterious(0)	9/17
4	135533781	135533781	A	C	45	37	8	2746.SB	0.170213	Stpg1	GeneID:78806	NM_030189	missense_variant	1105	901	301	T/P	Acc/Ccc	NP_084465	deleterious(0)	8/9
9	58859550	58859550	A	C	70	44	26	2786.SB	0.171429	Hcn4	GeneID:330953	NM_001081192	missense_variant	2393	2393	798	H/P	cAc/cCc	NP_001074661	deleterious(0.03)	8/8
13	24993088	24993088	G	T	34	28	6	2786.SB	0.176471	Mrs2	GeneID:380836	NM_001013389	missense_variant	1368	1295	432	A/E	gCa/gAa	NP_001013407	deleterious(0.02)	11/11
9	34991006	34991006	A	C	194	159	35	2295.SB	0.180412	Kirrel3	GeneID:67703	NM_001190911	missense_variant	878	505	169	T/P	Acc/Ccc	NP_001177840		5/17
12	71188747	71188747	A	C	101	82	19	2779.SB	0.188119	2700049A03Rik	GeneID:76967	NM_001163378	missense_variant	4462	3470	1157	D/A	gAc/gCc	NP_001156850	deleterious(0.02)	23/30
10	127171115	127171115	G	T	85	69	16	2413.SB	0.188235	B4galnt1	GeneID:14421	NM_027739	missense_variant	1514	1448	483	R/L	cGc/cTc	NP_082015		9/10
15	103014290	103014290	A	C	46	34	12	2788.SB	0.191489	Hoxc5	GeneID:15424	NM_175730	missense_variant	283	209	70	H/P	cAc/cCc	NP_783857	tolerated(0.33)	1/2
11	70255193	70255193	A	C	46	37	9	2746.SB	0.195652	Alox12	GeneID:11684	NM_007440	missense_variant	149	80	27	V/G	gTt/gGt	NP_031466	deleterious(0)	1/14
2	130770785	130770785	C	G	111	89	22	2788.SB	0.198198	4930402H24Rik	GeneID:228602	NM_029432	missense_variant	1425	1361	454	R/P	cGt/cCt	NP_083708	tolerated(0.24)	17/37
1	131181300	131181300	T	G	63	50	13	2779.SB	0.206349	Rassf5	GeneID:54354	NM_018750	missense_variant	875	827	276	Y/S	tAc/tCc	NP_061220	deleterious(0)	4/6
19	39291095	39291095	A	G	63	50	13	2665.SB	0.206349	Cyp2c29	GeneID:13095	NM_007815	missense_variant	403	370	124	R/G	Aga/Gga	NP_031841	deleterious(0)	3/9		Yes
4	113074112	113074112	A	C	138	109	29	2786.SB	0.208633	Skint6	GeneID:230622	NM_001103199	missense_variant	1535	1481	494	V/G	gTg/gGg	NP_001096669	deleterious(0)	17/49
2	127757724	127757724	A	C	108	85	23	2295.SB	0.212963	Nphp1	GeneID:53885	NM_016902	missense_variant	1349	1349	450	V/G	gTg/gGg	NP_058598	tolerated(0.22)	14/20
4	117675152	117675152	C	G	56	44	12	2779.SB	0.214286	Dmap1	GeneID:66233	NM_023178	missense_variant	1273	1216	406	A/P	Gcc/Ccc	NP_075667	tolerated(0.27)	10/11
18	34691340	34691340	T	G	88	69	19	2786.SB	0.215909	Gfra3	GeneID:14587	NM_010280	missense_variant	1107	940	314	T/P	Acc/Ccc	NP_034410	deleterious(0)	6/8
6	83310478	83310478	A	C	69	54	15	2295.SB	0.217391	Mthfd2	GeneID:17768	NM_008638	missense_variant	679	604	202	S/A	Tca/Gca	NP_032664	deleterious(0)	5/8
6	119196194	119196194	T	G	32	25	7	2407.SB	0.21875	Cacna1c	GeneID:12288	NM_001255998	missense_variant	216	38	13	Y/S	tAc/tCc	NP_001242927	tolerated(0.19)	1/48
15	79259764	79259764	A	C	50	39	11	2746.SB	0.22	Baiap2l2	GeneID:207495	NM_177580	missense_variant	1250	1129	377	F/V	Ttc/Gtc	NP_808248	deleterious(0)	11/14
13	33494883	33494883	C	A	81	63	18	2413.SB	0.222222	Serpinb9g	GeneID:93806	NM_011455	missense_variant	806	735	245	N/K	aaC/aaA	NP_035585	tolerated(1)	7/7
16	73973749	73973749	C	A	27	21	6	2665.SB	0.222222	Robo2	GeneID:268902	NM_175549	missense_variant	1475	1475	492	S/I	aGt/aTt	NP_780758	deleterious(0)	10/28
9	106712373	106712373	A	C	62	48	14	2779.SB	0.225806	Rad54l2	GeneID:81000	NM_030730	missense_variant	2105	1819	607	L/V	Tta/Gta	NP_109655	tolerated(0.08)	11/22
8	11448167	11448167	A	C	31	24	7	2295.SB	0.225806	Col4a2	GeneID:12827	NM_009932	missense_variant	5306	4975	1659	T/P	Acc/Ccc	NP_034062	deleterious(0)	48/48
8	123398049	123398049	A	C	31	24	7	2665.SB	0.225806	Tcf25	GeneID:66855	NM_001037878	missense_variant	1698	1536	512	E/D	gaA/gaC	NP_001032967	tolerated(0.68)	14/18		Yes
9	65269587	65269587	A	C	83	64	19	2786.SB	0.22619	Cilp	GeneID:214425	NM_173385	missense_variant	296	124	42	T/P	Acc/Ccc	NP_775561	tolerated(0.31)	4/10
5	21316815	21316815	G	T	44	34	10	2746.SB	0.227273	Ccdc146	GeneID:75172	NM_029195	missense_variant	1334	1210	404	Q/K	Caa/Aaa	NP_083471	tolerated(0.66)	9/19
7	23660576	23660577	TA	T	38	30	8	2831.SB	0.228571	Vmn1r172	GeneID:81010	NM_030735	frameshift_variant&missense_variant&feature_truncation	1139	886	296	K/X	Aaa/aa	NP_109660		2/2
3	67456609	67456609	T	G	74	57	17	2779.SB	0.22973	Gfm1	GeneID:28030	NM_138591	missense_variant	1541	1417	473	F/V	Ttt/Gtt	NP_613057	deleterious(0)	12/18
X	101384664	101384664	T	G	34	26	8	2295.SB	0.235294	Gjb1	GeneID:14618	NM_008124	missense_variant	536	497	166	V/G	gTc/gGc	NP_032150	deleterious(0)	2/2
13	49208122	49208122	A	C	80	61	19	2786.SB	0.2375	1110007C09Rik	GeneID:68480	NM_026738	missense_variant	115	32	11	V/G	gTa/gGa	NP_081014	deleterious(0)	2/6
1	59185395	59185395	A	C	95	72	23	2779.SB	0.242105	Als2	GeneID:74018	NM_028717	splice_donor_variant						NP_082993
17	33136142	33136142	T	G	57	43	14	2779.SB	0.245614	Morc2b	GeneID:240069	NM_177719	missense_variant	3158	2655	885	E/D	gaA/gaC	NP_808387	deleterious(0.02)	2/2
18	20110238	20110238	C	A	65	49	16	2327.SB	0.246154	Dsc1	GeneID:13505	NM_013504	stop_gained	374	157	53	E/*	Gaa/Taa	NP_038532		3/17	deleterious(1.00)
11	69967109	69967109	T	G	36	27	9	2786.SB	0.25	Cldn7	GeneID:53624	NM_016887	splice_donor_variant						NP_058583
8	34818737	34818737	A	C	91	67	24	2786.SB	0.252747	Dusp4	GeneID:319520	NM_176933	missense_variant	1270	1151	384	N/T	aAc/aCc	NP_795907	tolerated(0.42)	4/4
9	56926365	56926365	T	G	87	65	22	2295.SB	0.252874	Snx33	GeneID:235406	NM_175483	missense_variant	2007	419	140	H/P	cAc/cCc	NP_780692	tolerated(0.16)	1/2
9	48907352	48907352	A	C	71	53	18	2295.SB	0.253521	Htr3a	GeneID:15561	NM_013561	splice_donor_variant						NP_038589
10	127850088	127850088	T	G	102	76	26	2746.SB	0.254902	Rdh19	GeneID:216453	NM_147222	missense_variant	161	68	23	V/G	gTg/gGg	NP_671755	tolerated(0.12)	1/4
6	83310478	83310478	A	C	94	70	24	2779.SB	0.255319	Mthfd2	GeneID:17768	NM_008638	missense_variant	679	604	202	S/A	Tca/Gca	NP_032664	deleterious(0)	5/8
7	30190657	30190657	A	C	79	58	21	2786.SB	0.265823	Capns1	GeneID:12336	NM_009795	splice_donor_variant						NP_033925
18	34691340	34691340	T	G	52	38	14	2665.SB	0.269231	Gfra3	GeneID:14587	NM_010280	missense_variant	1107	940	314	T/P	Acc/Ccc	NP_034410	deleterious(0)	6/8
3	129894890	129894890	C	A	37	27	10	2786.SB	0.27027	Pla2g12a	GeneID:66350	NM_023196	stop_gained	626	513	171	C/*	tgC/tgA	NP_075685		4/4	deleterious(1.00)
12	8791751	8791751	C	A	64	46	18	2295.SB	0.28125	Sdc1	GeneID:20969	NM_011519	missense_variant	1120	880	294	Q/K	Caa/Aaa	NP_035649	deleterious(0)	5/5
10	127850088	127850088	T	G	107	76	31	2786.SB	0.284404	Rdh19	GeneID:216453	NM_147222	missense_variant	161	68	23	V/G	gTg/gGg	NP_671755	tolerated(0.12)	1/4
12	16656783	16656783	A	C	86	61	25	2746.SB	0.290698	Ntsr2	GeneID:18217	NM_008747	missense_variant	841	811	271	T/P	Acc/Ccc	NP_032773	deleterious(0.05)	2/4
3	87444071	87444071	C	T	82	58	24	2665.SB	0.292683	Fcrl5	GeneID:329693	NM_183222	missense_variant	728	625	209	P/S	Cct/Tct	NP_899045	deleterious(0)	5/13
10	41465001	41465001	T	G	20	14	6	2779.SB	0.3	Zbtb24	GeneID:268294	NM_153398	missense_variant	2296	2092	698	W/G	Tgg/Ggg	NP_700447	deleterious(0)	7/7
X	9273102	9273102	T	G	35	24	11	2407.SB	0.314286	Xk	GeneID:22439	NM_023500	missense_variant	319	113	38	V/G	gTg/gGg	NP_075989	tolerated(0.64)	1/3
15	65887617	65887617	A	C	57	39	18	2295.SB	0.315789	Oc90	GeneID:18256	NM_010953	missense_variant	782	686	229	V/G	gTg/gGg	NP_035083	tolerated(0.44)	10/15
3	146463985	146463985	G	T	19	13	6	2746.SB	0.315789	Ctbs	GeneID:74245	NM_028836	missense_variant	843	834	278	L/F	ttG/ttT	NP_083112	deleterious(0)	6/6
4	156175018	156175018	T	G	22	15	7	2665.SB	0.318182	Agrn	GeneID:11603	NM_021604	missense_variant&splice_region_variant	2448	2380	794	T/P	Acc/Ccc	NP_067617	deleterious(0.02)	14/36
4	26340803	26340803	G	A	31	21	10	2665.SB	0.322581	Manea	GeneID:242362	NM_172865	missense_variant	252	158	53	A/V	gCg/gTg	NP_766453	tolerated(0.31)	2/5
10	79898379	79898379	C	G	18	12	6	2327.SB	0.333333	Med16	GeneID:216154	NM_198107	missense_variant	1743	1700	567	R/P	cGt/cCt	NP_932775	deleterious(0.01)	10/15
7	86225979	86225979	A	C	45	30	15	2295.SB	0.333333	Vmn2r76	GeneID:675969	NM_001102580	missense_variant	1789	1789	597	F/V	Ttt/Gtt	NP_001096050	deleterious(0)	6/6
9	56926365	56926365	T	G	48	32	16	2665.SB	0.333333	Snx33	GeneID:235406	NM_175483	missense_variant	2007	419	140	H/P	cAc/cCc	NP_780692	tolerated(0.16)	1/2
X	38121768	38121768	T	G	35	23	12	2295.SB	0.342857	Rhox13	GeneID:73614	NM_001185002	missense_variant	929	479	160	V/G	gTc/gGc	NP_001171931	deleterious(0)	1/3
9	65269587	65269587	A	C	63	41	22	2295.SB	0.349206	Cilp	GeneID:214425	NM_173385	missense_variant	296	124	42	T/P	Acc/Ccc	NP_775561	tolerated(0.31)	4/10
1	131181300	131181300	T	G	39	25	14	2295.SB	0.35	Rassf5	GeneID:54354	NM_018750	missense_variant	875	827	276	Y/S	tAc/tCc	NP_061220	deleterious(0)	4/6
X	48543283	48543283	C	A	17	11	6	2665.SB	0.352941	Zfp280c	GeneID:208968	NM_001166648	missense_variant	2366	2220	740	L/F	ttG/ttT	NP_001160120	tolerated(0.06)	20/20
2	76714856	76714856	C	A	31	20	11	2786.SB	0.354839	Ttn	GeneID:22138	NM_011652	missense_variant	92886	92663	30888	W/L	tGg/tTg	NP_035782		306/313
10	21998732	21998732	T	G	11	7	4	2665.SB	0.363636	Sgk1	GeneID:20393	NM_001161845	missense_variant	1935	1480	494	S/A	Tcc/Gcc	NP_001155317	tolerated(0.46)	14/14
12	74266919	74266919	A	C	55	35	20	2746.SB	0.363636	Syt16	GeneID:238266	NM_172804	missense_variant	1708	1618	540	T/P	Acc/Ccc	NP_766392	deleterious(0)	7/7
6	83310478	83310478	A	C	68	42	26	2786.SB	0.382353	Mthfd2	GeneID:17768	NM_008638	missense_variant	679	604	202	S/A	Tca/Gca	NP_032664	deleterious(0)	5/8
2	76714856	76714856	C	A	30	18	12	2779.SB	0.4	Ttn	GeneID:22138	NM_011652	missense_variant	92886	92663	30888	W/L	tGg/tTg	NP_035782		306/313
4	156171927	156171927	T	G	28	16	12	2658.SB	0.413793	Agrn	GeneID:11603	NM_021604	missense_variant	4194	4126	1376	T/P	Acc/Ccc	NP_067617	tolerated(0.17)	24/36
X	155053652	155053652	A	C	14	7	7	2779.SB	0.5	Magea5	GeneID:17141	NM_020018	missense_variant	972	743	248	V/G	gTg/gGg	NP_064402	deleterious(0)	3/3
